# Supplementary material for: A Systems Hypothesis of Lipopolysaccharide-Induced Vitamin Transport Suppression and Metabolic Reprogramming in Autism Spectrum Disorders: An Open Call for Validation and Therapeutic Translation
Source: Metabolites. 2025 Jun 13;15(6):399. doi: 10.3390/metabo15060399 (PMC12195403; doi:10.3390/metabo15060399)
Supplement: Supplementary file 1 [file metabolites-15-00399-s001.zip]

Archive with 3 entries (2 files):
- metabolites-3665973-supplementary/
- metabolites-3665973-supplementary/metabolites-3665973-Supplementary Table S2.pdf
- metabolites-3665973-supplementary/metabolites-3665973-supplementary.xlsx
