# Supplementary material for: A Systems Hypothesis of Lipopolysaccharide-Induced Vitamin Transport Suppression and Metabolic Reprogramming in Autism Spectrum Disorders: An Open Call for Validation and Therapeutic Translation
Source: Metabolites. 2025 Jun 13;15(6):399. doi: 10.3390/metabo15060399 (PMC12195403; doi:10.3390/metabo15060399)
Supplement: Supplementary file 1 [file metabolites-15-00399-s001.zip › metabolites-3665973-supplementary/metabolites-3665973-supplementary.xlsx]

## Sheet: PM3_master_final_annotated
EnsemblID	Gene Symbol	Enzyme Name	Mean ASD_nTPM	Mean CTL_nTPM	Diff. Mean(nTPM)	Diff. Percent(nTPM)	log2FC	Mean_Euclidean_Distance	AUC	ASD_Mean_IF_K_Means	CTL Mean IF_K_Means	Cofactors	Metabolic Domain	Pathway
ENSG00000001084	GCLC	Glutamate-Cysteine Ligase Catalytic Subunit	4.30085	4.20003	0.100828	2.40064	0.0342247	0.107142	0.5625	0.395043	0.286593	ATP	GSH Biosynthesis	GSH Biosynthesis
ENSG00000004864	SLC25A13	Mitochondrial transporting Glutamate and Aspartate	1.67522	1.5964	0.078821	4.93741	0.0695287	0.372748	NA	NA	NA		Mitochondrial Transport	Glu/Asp Mito Transport
ENSG00000007171	NOS2	Nitric oxide synthase 2 (inducible)	5.1348	6.28989	-1.15509	-18.3643	-0.292727	0.317093	NA	NA	NA	NADH, BH4	Inflammation / Redox	Arginine to NO
ENSG00000013375	PGM3	Phosphoglucomutase 3	3.38412	3.30498	0.0791351	2.39442	0.034137	0.0978464	NA	NA	NA	Mg2+	Hexosamine Biosynthesis	GlcNAc-1P to GlcNAc-6P
ENSG00000014641	MDH1	Malate dehydrogenase 1 (cytosolic)	7.57317	8.58427	-1.01111	-11.7786	-0.1808	0.194268	0.746528	0.227167	0.433667	NAD+	NAD Cycling / Redox	Malate to Oxaloacetate
ENSG00000023909	GCLM	Glutamate-Cysteine Ligase Modifier Subunit	3.52077	3.3216	0.199175	5.99635	0.0840144	0.16117	0.607639	0.479124	0.603012		GSH Biosynthesis	GSH Biosynthesis
ENSG00000038274	MAT2B	Methionine adenosyltransferase II beta regulatory subunit	4.62343	5.25352	-0.630094	-11.9937	-0.184322	0.200245	0.725694	0.679993	0.453273		Methylation	Methionine to SAM (regulation)
ENSG00000059804	SLC2A3	Glucose transporter type 3	5.77725	5.87719	-0.0999462	-1.70058	-0.0247451	0.135217	NA	NA	NA		Glucose transport	Facilitated glucose uptake
ENSG00000060982	BCAT1	Branched-chain Aminotransferase 1	4.52407	4.75004	-0.225973	-4.75729	-0.0703193	0.141956	0.534722	0.515453	0.488962	PLP (B6)	Amino Acid Metabolism	BCAA Transamination
ENSG00000062485	CS	Citrate Synthase	6.55362	6.81441	-0.260789	-3.82702	-0.0562963	0.0753506	0.642361	0.293056	0.429167	CoA	Energy Production	TCA Cycle
ENSG00000067057	PFKP	Phosphofructokinase, platelet type	8.14215	8.61284	-0.470694	-5.46502	-0.0810798	0.103594	NA	NA	NA	ATP	Glycolysis	Fructose-6P to Fructose-1,6-BP
ENSG00000067225	PKM2	Pyruvate kinase M2	9.51963	10.0385	-0.518829	-5.16841	-0.0765603	0.0952041	NA	NA	NA	ADP	Glycolysis / Warburg Effect	PEP to Pyruvate
ENSG00000067829	IDH3G	Isocitrate dehydrogenase 3 (gamma subunit)	4.78798	5.121	-0.333022	-6.50307	-0.0970089	0.0980187	0.611111	0.564871	0.517954	NAD+, Mn or Mg2+	TCA Cycle	Isocitrate to α-KG
ENSG00000073578	SDHA	Succinate Dehydrogenase Complex Flavoprotein Subunit A	6.68189	7.18152	-0.499633	-6.95721	-0.104034	0.103364	NA	NA	NA	FAD	Energy Production	TCA Cycle, Complex II
ENSG00000074800	ENO1	Enolase 1	8.32499	8.25936	0.0656299	0.794612	0.0114185	0.0600686	NA	NA	NA	Mg2+	Glycolysis	Glycolysis
ENSG00000076351	SLC46A1	Proton-coupled folate transporter	2.91978	2.85613	0.0636519	2.22861	0.0317988	0.0804585	NA	NA	NA		Vitamin Transport	Folate uptake (acidic pH)
ENSG00000076555	ACACB	Acetyl-CoA Carboxylase Beta	5.76419	5.83906	-0.0748709	-1.28224	-0.0186185	0.112094	0.472222	0.377361	0.402639	Biotin	Lipid Metabolism	Fatty Acid Synthesis
ENSG00000078070	MCCC1	Methylcrotonoyl-CoA carboxylase 1	4.63777	4.77097	-0.133203	-2.79195	-0.0408522	0.053285	0.565972	0.424268	0.270411	Biotin	Amino Acid Metabolism	Leucine degradation
ENSG00000079739	PGM1	Phosphoglucomutase 1	4.76749	4.86073	-0.0932394	-1.91822	-0.0279429	0.0554788	NA	NA	NA	Mg2+	Glycogenolysis / Glycolysis	Glucose-1P to Glucose-6P
ENSG00000083123	BCKDHB	Branched-chain Alpha-Keto Acid DH Beta	3.27106	3.41758	-0.146518	-4.28719	-0.0632159	0.137648	0.649306	0.497763	0.321309	TPP, NAD+, CoA, FAD	Amino Acid Catabolism	BCAA Degradation
ENSG00000085662	AKR1B1	Aldose Reductase (AR)	5.0241	5.27335	-0.24925	-4.72659	-0.0698544	0.0947153	NA	NA	NA	NADH+	Polyol Pathway	Glucose to Sorbitol
ENSG00000089250	NOS1	Neuronal nitric synthase	4.91297	4.90822	0.00474727	0.0967208	0.00139471	0.0981809	NA	NA	NA	NADH+, BH4	Neurotransmission	Arginine to NO
ENSG00000091140	DLD	Dihydrolipoamide Dehydrogenase	4.92576	5.41315	-0.487383	-9.00368	-0.13612	0.15562	0.711806	0.592337	0.357831	FAD, NAD	Energy / Redox	Pyruvate & AKG Dehydrogenase
ENSG00000091483	FH	Fumarate Hydratase	4.00585	4.56857	-0.562719	-12.3172	-0.189634	0.186574	NA	NA	NA		Energy Metabolism	Fumarate to L-Malate
ENSG00000092621	PHGDH	Phosphoglycerate dehydrogenase	4.57951	4.58998	-0.0104686	-0.228074	-0.00329417	0.136287	NA	NA	NA	NAD+	Amino acid Biosynthesis	3-PG to 3-P-oh-pyr
ENSG00000100075	SLC25A1	Citrate transporter (CIC)	3.6428	3.15751	0.485283	15.3691	0.206257	0.210794	NA	NA	NA		Mitochondrial Transport	TCA cycle, lipid biosynthesis
ENSG00000100412	ACO2	Aconitase 2 (mitochondrial)	7.45094	7.72933	-0.278388	-3.60171	-0.0529205	0.0617842	0.486111	0.446612	0.434805	Fe-S Cluster	Energy Production	TCA Cycle
ENSG00000100522	GNPNAT1	Glucosamine-phosphate N-acetyltransferase 1	2.75799	2.79508	-0.0370897	-1.32697	-0.0192722	0.105322	NA	NA	NA	Acetyl-CoA	Aminosugar Metabolism	UDP-GlcNAc biosynthesis
ENSG00000100714	MTHFD1	Methylenetetrahydrofolate dehydrogenase 1	4.87532	5.11723	-0.24191	-4.72736	-0.069866	0.0825598	0.715278	0.446163	0.206615	NADH+	Folate / One-carbon	Folate interconversion
ENSG00000100983	GSS	Glutathione synthetase	4.76556	5.17686	-0.4113	-7.94498	-0.119431	0.125486	0.614583	0.297917	0.1875	ATP, Mg2+	Redox/Antioxidant	Glutathione synthesis
ENSG00000101365	IDH3B	Isocitrate dehydrogenase 3 (NAD+), beta subunit	4.94102	5.37796	-0.436932	-8.12449	-0.122248	0.126891	0.784722	0.546745	0.266277	NAD+	TCA Cycle	TCA cycle
ENSG00000101444	AHCY	Adenosylhomocysteinase	4.66877	4.80823	-0.139456	-2.90035	-0.0424619	0.0845511	0.635417	0.410417	0.261111	NAD+	Methylation Cycle	SAM/SAH Regulation
ENSG00000102144	PGK1	Phosphoglycerate kinase 1	7.7827	8.45554	-0.672832	-7.9573	-0.119625	0.13719	NA	NA	NA	ADP	Glycolysis	1,3-BPG to 3-PG
ENSG00000102743	SLC25A15	Mitochondrial basic amino acid transporter	2.60153	2.87595	-0.274418	-9.54182	-0.144677	0.153385	0.621528	0.442308	0.340745		Detoxification	Orn/Cit Mito Transport
ENSG00000103150	MLYCD	Malonyl-CoA Decarboxylase	4.05284	3.93626	0.11658	2.96169	0.0421076	0.117323	NA	NA	NA		Energy Metabolism	FA Oxidation Regulation
ENSG00000105220	GPI	Glucose-6-phosphate isomerase	8.89814	9.24572	-0.347577	-3.75933	-0.0552813	0.0638497	NA	NA	NA		Glycolysis	Glycolysis
ENSG00000105552	BCAT2	Branched-chain Aminotransferase 2	3.94888	3.73262	0.216261	5.79382	0.0812551	0.167724	0.628472	0.589525	0.42838	PLP (B6)	Amino Acid Metabolism	BCAA Transamination
ENSG00000105755	ETHE1	Persulfide dioxygenase	1.42513	1.14951	0.275611	23.9763	0.310062	0.289259	0.642361	0.494444	0.314722	Fe2+	Detoxification	Mito Sulfur Metabolism
ENSG00000105953	OGDH	Oxoglutarate dehydrogenase	7.05824	7.32377	-0.265535	-3.62566	-0.0532789	0.0693037	0.739583	0.522083	0.269167	Thiamine (B1), NAD+, CoA, lipoate	Energy / TCA Cycle	Alpha-Ketoglutarate to Succinyl-CoA
ENSG00000108439	PNPO	Pyridox(am)ine 5_-phosphate oxidase	3.68901	3.87417	-0.185159	-4.77932	-0.070653	0.0788053	NA	NA	NA	FMN	Vitamin B6 Activation	PNP/PMP to PLP
ENSG00000108528	SLC25A11	Mitochondrial 2-Oxoglutarate/Malate Carrier (OGC)	5.49236	5.96883	-0.47647	-7.98263	-0.120022	0.12538	0.854167	0.715222	0.374664		Mitochondrial Transport	Serine Mito Transport
ENSG00000110090	CPT1A	Carnitine Palmitoyltransferase 1A	5.40811	5.29137	0.116736	2.20616	0.0314822	0.104877	0.517361	0.426389	0.390417	Carnitine	Lipid Transport	Fatty Acid Beta Oxidation
ENSG00000111669	TPI1	Triosephosphate isomerase	8.28511	8.78854	-0.503433	-5.72829	-0.0851031	0.100788	NA	NA	NA		Glycolysis	DHAP to G3P
ENSG00000111716	LDHB	Lactate dehydrogenase B	7.62209	7.99561	-0.373523	-4.6716	-0.0690219	0.0771559	NA	NA	NA	NADH+	Glycolysis / Anaerobic	Pyruvate to Lactate
ENSG00000112096	SOD2	Superoxide dismutase 2 (mitochondrial)	7.3202	6.95192	0.368285	5.29761	0.0744726	0.136138	NA	NA	NA	Mn	Redox Defense	O2 to H2O2
ENSG00000112294	ALDH5A1	Succinic semialdehyde dehydrogenase	6.5377	6.88089	-0.343192	-4.98761	-0.0738124	0.0874865	0.631944	0.404076	0.244864	NAD+	Neurotransmitter metabolism	GABA degradation to TCA Cycle
ENSG00000114054	PCCB	Propionyl-CoA carboxylase beta subunit	4.84705	5.20131	-0.354263	-6.81103	-0.101769	0.110899	NA	NA	NA	Biotin	Odd-chain FA / BCAA	Propionyl-CoA to Methylmalonyl-CoA
ENSG00000115419	GLS	Glutaminase	7.63092	8.30205	-0.671139	-8.084	-0.121612	0.159548	0.798611	0.582638	0.33389	Glutamine	Glutamate Metabolism	Glutaminolysis
ENSG00000115840	SLC25A12	Aspartate-glutamate carrier 1 (AGC1)	5.84101	6.68128	-0.840265	-12.5764	-0.193905	0.211006	NA	NA	NA		Mitochondrial Transport	Malate-aspartate shuttle
ENSG00000116044	NFE2L2	Nuclear factor erythroid 2-related factor 2	4.14864	3.54661	0.60203	16.9748	0.226197	0.210418	NA	NA	NA		Redox Regulation	Antioxidant Response
ENSG00000116761	CTH	Cystathionine-Lyase	1.94102	1.8153	0.125714	6.92525	0.0966021	0.171484	0.670139	0.515556	0.339028	PLP (Vitamin B6)	Transsulfuration	Transsulfuration Pathway
ENSG00000116984	MTR	Methionine synthase	6.51857	6.71679	-0.198222	-2.95114	-0.0432167	0.0715548	NA	NA	NA	Vitamin B12	Methylation	Homocysteine to Methionine
ENSG00000117118	SDHB	Succinate Dehydrogenase Complex Iron Sulfur Subunit B	4.28254	4.71903	-0.436489	-9.24955	-0.140023	0.15243	NA	NA	NA	Iron-Sulfur Clusters (Fe-S)	Energy Production	TCA Cycle, Complex II
ENSG00000117394	SLC2A1	Glucose transporter type 1	5.14382	5.39736	-0.253541	-4.6975	-0.0694139	0.155198	NA	NA	NA		Glucose transport	Facilitated glucose uptake
ENSG00000117479	SLC19A2	Thiamine transporter 1	2.21147	2.29244	-0.080966	-3.53187	-0.0518755	0.18496	NA	NA	NA		Vitamin Transport	Thiamine uptake
ENSG00000118689	FOXO3	Forkhead box protein O3	7.0818	7.34445	-0.262646	-3.57612	-0.0525375	0.0568965	NA	NA	NA		Stress Response	Redox /Autophagy Regulation
ENSG00000119689	DLST	Dihydrolipoamide Succinyltransferase	5.52016	5.59941	-0.0792489	-1.41531	-0.0205644	0.0608024	0.565972	0.357361	0.241806	Lipoic Acid, CoA	Energy / TCA Cycle	KGDH Complex
ENSG00000119772	DNMT3A	DNA Methyltransferase 3A	6.17201	5.84779	0.324227	5.54444	0.0778505	0.0876297	0.583333	0.219048	0.19369	SAM (S-adenosylmethionine)	Epigenetic Regulation	De Novo DNA Methylation
ENSG00000120053	GOT1	Glutamic-oxaloacetic transaminase 1 (AST1)	7.16981	8.12998	-0.960171	-11.8103	-0.181317	0.19824	0.864583	0.195749	0.544743	PLP (Vitamin B6)	Transamination	Amino Acid Metabolism
ENSG00000120254	MTHFD1L	MTHFD1-like, mitochondrial	4.6922	4.76411	-0.0719062	-1.50933	-0.021941	0.088449	0.586806	0.45875	0.375417	NADH+	Folate / One-carbon	Formate generation
ENSG00000122729	ACO1	Aconitase 1 (cytosolic)	4.47162	4.27499	0.196633	4.5996	0.0648772	0.0781073	0.572917	0.368203	0.497833	Fe-S Cluster	Iron Regulation	TCA Cycle
ENSG00000122912	SLC25A16	Transports coenzyme A (CoA)	3.85096	4.00876	-0.157801	-3.9364	-0.0579381	0.0991163	NA	NA	NA		Mitochondrial Transport	Fatty acid Metabolism
ENSG00000122971	ACADS	Short-Chain Acyl-CoA Dehydrogenase	2.37495	2.32046	0.0544896	2.34823	0.033486	0.176135	0.513889	0.408584	0.430602	FAD	Energy Production	Fatty Acid Beta Oxidation
ENSG00000124275	MTRR	Methionine synthase reductase	4.09058	4.05244	0.0381368	0.941082	0.0135134	0.0653247	NA	NA	NA	FAD	Methylation	Regenerates MTR
ENSG00000125166	GOT2	Glutamic-oxaloacetic transaminase 2 (AST2)	6.52482	7.12889	-0.604072	-8.47358	-0.12774	0.145451	0.802083	0.699566	0.323814	PLP (Vitamin B6)	Transamination	Amino acid Metabolism
ENSG00000125779	PANK2	Pantothenate kinase 2	5.82298	5.79088	0.0320959	0.554249	0.00797402	0.0294921	NA	NA	NA	ATP	CoA Synthesis	Pantothenate to 4'-PP
ENSG00000126522	ASL	Argininosuccinate Lyase	3.78679	3.6845	0.102297	2.77641	0.0395091	0.118219	NA	NA	NA		Urea Cycle	Arginine biosynthesis
ENSG00000128309	MPST	Mercaptopyruvate sulfurtransferase	3.72978	3.26869	0.461093	14.1064	0.190379	0.256546	0.677083	0.449457	0.306391	PLP (Vitamin B6)	Redox / Sulfur metabolism	H2S production
ENSG00000128311	TST	Thiosulfate sulfurtransferase (Rhodanese)	2.14711	2.13941	0.00770096	0.359957	0.00518374	0.284669	0.704861	0.666667	0.433333		Detoxification	Transferring Sulfur to Cyanide
ENSG00000128683	GAD1	Glutamate Decarboxylase 1	6.83245	7.5572	-0.724748	-9.59017	-0.145448	0.2168	0.59375	0.318388	0.29065	PLP (Vitamin B6)	Neurotransmitter Metabolism	GABA Synthesis
ENSG00000129596	CDO1	Cysteine Dioxygenase	3.78429	4.00596	-0.221671	-5.53352	-0.0821255	0.113914	0.628472	0.332524	0.443096	Fe2+	Transsulfuration	Cysteine to Taurine
ENSG00000130005	GAMT	Guanidinoacetate N-methyltransferase	4.40487	4.63972	-0.234852	-5.06176	-0.0749386	0.140488	0.489583	0.318479	0.357992		Creatine Biosynthesis	Creatine Biosynthesis
ENSG00000130707	ASS1	Argininosuccinate Synthetase 1	5.79748	6.05839	-0.260913	-4.30664	-0.0635092	0.111529	NA	NA	NA	ATP	Urea Cycle	Ammonia Detoxification
ENSG00000130816	DNMT1	DNA Methyltransferase 1	6.56064	6.41132	0.14932	2.32901	0.0332151	0.0794023	0.597222	0.421627	0.335459	SAM (S-adenosylmethionine)	Epigenetic Regulation	DNA Methylation Maintenance
ENSG00000131069	ACSS2	Acetyl-CoA Synthetase 2 (cyto)	4.30958	4.35009	-0.0405028	-0.93108	-0.0134955	0.100738	0.475694	0.479695	0.440778	ATP, CoA	Lipid Metabolism	Acetate to Acetyl-CoA
ENSG00000131473	ACLY	ATP-Citrate Lyase	6.32469	6.6613	-0.336608	-5.05319	-0.0748085	0.0955646	NA	NA	NA		Lipid Metabolism	Citrate to Acetyl-CoA
ENSG00000131730	CKMT2	Creatine Kinase, Mitochondrial 2	2.61955	2.37848	0.241073	10.1356	0.139281	0.153541	0.53125	0.493125	0.523125	Mg2+, ATP	Energy Buffering	Phosphocreatine System
ENSG00000131828	PDHA1	Pyruvate dehydrogenase E1 alpha 1	5.9194	6.05553	-0.136131	-2.24804	-0.0328024	0.0649314	0.732639	0.499444	0.244574	Thiamine (B1), NAD+, CoA, lipoate	Energy / PDH complex	Pyruvate to Acetyl-CoA
ENSG00000134333	LDHA	Lactate dehydrogenase A	6.84173	7.18099	-0.339265	-4.72449	-0.0698225	0.114925	NA	NA	NA	NADH+	Glycolysis / Anaerobic	Pyruvate to Lactate
ENSG00000135069	PSAT1	Phosphoserine aminotransferase	4.41811	4.41427	0.00383236	0.0868176	0.00125197	0.149217	NA	NA	NA	PLP (Vitamin B6)	Amino acid Biosynthesis	3-PHP to 3-PS
ENSG00000135423	GLS2	Glutaminase 2	5.56498	6.26063	-0.695644	-11.1114	-0.16993	0.164436	0.513889	0.336111	0.364063	Glutamine	Glutamate Metabolism	Glutaminolysis
ENSG00000135821	GLUL	Glutamine synthetase	8.93262	8.84152	0.0910974	1.03034	0.0147885	0.0765749	NA	NA	NA	ATP, Mg2+	Nitrogen metabolism	Ammonia detoxification
ENSG00000135917	SLC19A3	Thiamine transporter 2	1.59558	1.53565	0.0599245	3.90222	0.0552261	0.320115	NA	NA	NA		Vitamin Transport	Thiamine uptake
ENSG00000136143	SUCLA2	Succinate-CoA ligase ADP-forming subunit beta	5.12226	5.81585	-0.69359	-11.9258	-0.183209	0.204841	0.878472	0.571669	0.14615	ADP, CoA	TCA Cycle	Succinyl-CoA to Succinate
ENSG00000136750	GAD2	Glutamate Decarboxylase 2	5.27852	5.94958	-0.671054	-11.279	-0.172653	0.357484	0.548611	0.2575	0.252976	PLP (Vitamin B6)	Neurotransmitter Metabolism	GABA Synthesis
ENSG00000137992	DBT	Dihydrolipoamide branched-chain transacylase	4.34308	4.57464	-0.231564	-5.0619	-0.0749408	0.0746071	0.479167	0.431528	0.397361	Lipoic Acid, CoA	Amino Acid Catabolism	BCAA Degradation
ENSG00000138074	SLC5A6	Sodium-dependent multivitamin transporter	4.00905	4.19689	-0.187835	-4.47558	-0.0660583	0.0800288	NA	NA	NA		Vitamin Transport	Biotin, B5, Lipoate uptake
ENSG00000138413	IDH1	Isocitrate dehydrogenase 1 (NADP+)	3.09304	2.74368	0.349364	12.7334	0.172915	0.162268	0.538194	0.311111	0.400694	NADH+	TCA Cycle	TCA cycle
ENSG00000139287	TPH2	Tryptophan hydroxylase 2	2.04836	1.94251	0.105857	5.44949	0.0765517	0.142783	NA	NA	NA	Fe, BH4	Neurotransmitter synthesis	Tryptophan to 5-HTP
ENSG00000139531	SUOX	Sulfite Oxidase	4.26478	4.56164	-0.296863	-6.50782	-0.0970822	0.114454	0.708333	0.47124	0.287037	Molybdenum, Cytochrome b5, and Heme	Sulfur metabolism	Sulfur Amino acid Catabolism
ENSG00000140263	SORD	Sorbitol dehydrogenase	2.38045	1.91075	0.469707	24.5824	0.317098	0.358942	NA	NA	NA	NAD+	Polyol pathway	Sorbitol to Fructose
ENSG00000140650	PMM2	Phosphomannomutase 2	2.06	1.5802	0.479798	30.3631	0.382534	0.319494	NA	NA	NA	Mg2+	Glycosylation	Mannose-6P to Mannose-1P
ENSG00000140905	GCSH	Glycine Cleavage System Protein H	3.17869	2.95493	0.223758	7.57236	0.105307	0.125192	0.611111	0.384	0.283333	Lipoic Acid	One Carbon Metabolism	Glycine Cleavage System
ENSG00000141959	PFKL	Phosphofructokinase, liver type	7.65482	7.60126	0.0535646	0.70468	0.0101307	0.0526169	NA	NA	NA	ATP	Glycolysis	Fructose-6P to Fructose-1,6-BP
ENSG00000142657	PGD	6-phosphogluconate dehydrogenase	5.60497	5.56233	0.0426338	0.766473	0.0110157	0.115534	NA	NA	NA	NADH+	Pentose Phosphate Pathway	6PG to Ribulose-5P
ENSG00000143252	SDHC	Succinate Dehydrogenase Complex Subunit C	5.00168	5.00063	0.00105178	0.021033	0.000303409	0.0424212	NA	NA	NA	Heme b	Energy Production	TCA Cycle, Complex II
ENSG00000144659	SLC25A38	Mitochondrial Glycine Transporter	3.90777	4.02712	-0.11935	-2.96366	-0.0434029	0.0686943	0.409722	0.385694	0.289306		Mitochondrial Transport	Amino acid Metabolism
ENSG00000145020	AMT	Aminomethyltransferase	3.69666	3.89346	-0.196796	-5.05453	-0.0748287	0.10626	0.423611	0.282808	0.272441	THF (Folate)	One Carbon Metabolism	Glycine Cleavage System
ENSG00000146085	MUT	Methylmalonyl-CoA mutase	4.53901	4.89614	-0.357128	-7.29408	-0.109266	0.121183	NA	NA	NA	Vitamin B12	Odd chain FA / BCAA catabolism	Propionyl-CoA to Succinyl-CoA
ENSG00000146701	MDH2	Malate dehydrogenase 2 (mitochondrial)	7.18579	7.63861	-0.452823	-5.92808	-0.0881638	0.0964246	0.788194	0.697475	0.397475	NAD+	TCA Cycle	Malate to Oxaloacetate
ENSG00000146733	PSPH	Phosphoserine phosphatase	3.88737	3.46356	0.423812	12.2363	0.166539	0.157145	NA	NA	NA		Amino acid Biosynthesis	3-Phosphoserine to Serine
ENSG00000148672	GLUD1	Glutamate dehydrogenase 1	6.94112	6.82261	0.118507	1.73697	0.024844	0.0625969	0.604167	0.306944	0.427639	NAD+	TCA Entry	Glutamate to alpha-KG
ENSG00000149925	ALDOA	Aldolase A	9.7935	10.0982	-0.304705	-3.01742	-0.0442024	0.0700582	NA	NA	NA		Glycolysis	Glycolysis
ENSG00000150768	DLAT	Dihydrolipoamide Acetyltransferase	4.28503	4.84415	-0.559119	-11.5422	-0.176938	0.184591	0.673611	0.501389	0.330833	Lipoic Acid, CoA	Energy / TCA Cycle	PDH Complex
ENSG00000151726	ACSL1	Long-chain Acyl-CoA Synthetase 1	3.75081	3.67402	0.0767931	2.09017	0.0298438	0.165386	0.506944	0.428333	0.373889	ATP, CoA	Lipid Metabolism	Fatty Acid Activation
ENSG00000151729	SLC25A4	Adenine Nucleotide Translocator 1	6.24723	6.96481	-0.717575	-10.3029	-0.156866	0.173139	NA	NA	NA		Mitochondrial ATP/ADP exchange	Oxidative phosphorylation
ENSG00000152256	PDK1	Pyruvate dehydrogenase kinase 1	3.01742	3.27518	-0.257754	-7.86994	-0.118256	0.161191	NA	NA	NA	ATP	Energy Regulation	Inhibits PDH
ENSG00000152556	PFKM	Phosphofructokinase, muscle type	7.35351	8.02752	-0.674005	-8.39619	-0.12652	0.133278	NA	NA	NA	ATP	Glycolysis	Fructose-6P to Fructose-1,6-BP
ENSG00000152782	PANK1	Pantothenate kinase 1	3.79882	4.2854	-0.486581	-11.3544	-0.173878	0.192858	NA	NA	NA	ATP	CoA Synthesis	Pantothenate to P-Pan
ENSG00000154930	ACSS1	Acetyl-CoA Synthetase 1 (mito)	5.47053	5.73793	-0.267398	-4.66018	-0.0688491	0.112718	0.631944	0.486329	0.292467	ATP, CoA	Lipid Metabolism	Acetate to Acetyl-CoA
ENSG00000156515	HK1	Hexokinase 1	8.43354	8.91859	-0.485046	-5.43859	-0.0806765	0.10647	NA	NA	NA	ATP	Glycolysis	Glycolysis
ENSG00000157184	CPT2	Carnitine Palmitoyltransferase 2	2.75549	2.52801	0.227483	8.99853	0.124308	0.200812	0.645833	0.52138	0.694444	Carnitine	Lipid Transport	Fatty Acid Beta Oxidation
ENSG00000159267	HLCS	Holocarboxylase synthetase	5.01372	5.16367	-0.149944	-2.90383	-0.0425136	0.057964	NA	NA	NA	Biotin, ATP	Cofactor Synthesis	Biotin enzyme activation
ENSG00000160200	CBS	Cystathionine Beta Synthase	5.96684	5.73118	0.235655	4.1118	0.0581335	0.101531	0.565972	0.393311	0.509716	PLP (B6)	Transsulfuration	Homocysteine to Cystathionine
ENSG00000160211	G6PD	Glucose-6-Phosphate Dehydrogenase	5.32092	5.18046	0.140461	2.71136	0.0385957	0.112546	NA	NA	NA	NADH+	Redox / NADPH Generation	Pentose Phosphate Pathway
ENSG00000160785	SLC25A44	Mitochondrial BCAA Transporter	6.2402	6.2168	0.0234036	0.376458	0.00542093	0.0636808	0.5	0.395659	0.304953		Mitochondrial Transport	BCAA metabolism
ENSG00000162551	ALPL	Alkaline Phosphatase	4.81055	4.47332	0.337227	7.53863	0.104855	0.184939	NA	NA	NA	Zn2+	Phosphate Metabolism	Phosphate Regulation
ENSG00000163541	SUCLG1	Succinate-CoA ligase alpha subunit	4.16186	4.51061	-0.34875	-7.73177	-0.116094	0.131179	0.590278	0.57095	0.499665	GDP or ADP, CoA	TCA Cycle	Succinyl-CoA to Succinate
ENSG00000163738	MTHFD2L	MTHFD2-like	2.4603	2.33855	0.121754	5.20639	0.073222	0.175489	NA	NA	NA	NADH+	Folate /One Carbon Metabolism	THF Metabolism
ENSG00000164466	SFXN1	Serine Transport into Mitochondria	5.73823	6.07323	-0.335003	-5.51605	-0.0818587	0.102588	0.71875	0.478328	0.264122		Mitochondrial Transport	Serine Mito Transport
ENSG00000164933	SLC25A32	Transports tetrahydrofolate (THF)	2.67786	3.12893	-0.451065	-14.416	-0.224585	0.251268	NA	NA	NA		Mitochondrial Transport	One Carbon Metabolism
ENSG00000165819	METTL3	m6A RNA methyltransferase	4.24464	4.24321	0.00142883	0.0336733	0.00048572	0.0512955	0.579861	0.386806	0.273194	SAM	Epigenetic Regulation	m6A RNA Methylation
ENSG00000166123	GPT2	Alanine transaminase 2 (ALT2)	6.47305	6.1862	0.286843	4.63682	0.0653905	0.0897167	0.836806	0.217407	0.434933	PLP (Vitamin B6)	Transamination	Amino acid Metabolism
ENSG00000166165	CKB	Creatine Kinase B	9.5642	9.9865	-0.422306	-4.22877	-0.0623357	0.0614783	0.53125	0.523125	0.498958	Mg2+, ATP	Energy Buffering	Phosphocreatine System
ENSG00000166411	IDH3A	Isocitrate dehydrogenase 3 (NAD+), alpha subunit	5.25226	5.72945	-0.477195	-8.32881	-0.125459	0.137139	0.795139	0.481806	0.128333	NAD+	TCA Cycle	TCA cycle
ENSG00000166741	NNMT	Nicotinamide N-methyltransferase	1.85952	1.85256	0.00695801	0.375588	0.00540841	0.326644	NA	NA	NA	SAM	Methylation / Detox	Nicotinamide Methylation
ENSG00000167701	GPT	Alanine transaminase (ALT1)	4.37244	4.24248	0.129959	3.06328	0.0435304	0.184294	0.607639	0.582819	0.484739	PLP (Vitamin B6)	Transamination	Amino acid Metabolism
ENSG00000167701	GPT	Alanine transaminase (ALT1)	4.37244	4.24248	0.129959	3.06328	0.0435304	0.184294	0.607639	0.582819	0.484739	PLP (Vitamin B6)	Transamination	Amino acid Metabolism
ENSG00000168216	LMBRD1	Lysosomal cobalamin transporter	3.7966	4.27986	-0.48326	-11.2915	-0.172855	0.183146	NA	NA	NA	Vitamin B12	Cobalamin Transport	B12 metabolism
ENSG00000168291	PDHB	Pyruvate dehydrogenase E1 beta	3.68833	4.18457	-0.496232	-11.8586	-0.182108	0.19972	0.513889	0.426111	0.430139	Thiamine (B1), NAD+, CoA, lipoate	Energy / PDH complex	Pyruvate to Acetyl-CoA
ENSG00000168906	MAT2A	Methionine adenosyltransferase II alpha	6.23724	5.93947	0.297763	5.01329	0.0705719	0.0829449	0.423611	0.338762	0.415346	ATP, Mg2+	Methylation	Methionine to SAM
ENSG00000169299	PGM2	Phosphoglucomutase 2	2.86091	2.77239	0.0885204	3.19293	0.045344	0.0940864	NA	NA	NA	Mg2+	Glycosylation / Sugar Metabolism	Glucose-1P to Glucose-6P
ENSG00000169710	FASN	Fatty Acid Synthase	9.76657	9.84104	-0.0744703	-0.756732	-0.0109588	0.0641476	0.5625	0.57476	0.532579	NADH+, ACP	Lipid Synthesis	Fatty Acid Biosynthesis
ENSG00000169764	UGP2	UTP-glucose-1-phosphate uridylyltransferase	6.90129	7.31511	-0.413823	-5.65709	-0.0840139	0.114748	NA	NA	NA	UTP	Glycogen Synthesis	Glucose-1P to UDP-glucose
ENSG00000171314	PGAM1	Phosphoglycerate mutase 1	7.92633	8.32978	-0.403456	-4.84353	-0.0716263	0.0926751	NA	NA	NA		Glycolysis	3-PG to 2-PG
ENSG00000171766	GATM	L-Arginine:Glycine Amidinotransferase	5.42538	5.13262	0.292767	5.70405	0.0800306	0.100249	0.590278	0.451072	0.366328		Creatine Biosynthesis	Creatine biosynthesis
ENSG00000172340	SUCLG2	Succinate-CoA ligase GDP-forming subunit beta	2.76404	2.4283	0.335737	13.826	0.18683	0.23584	0.694444	0.315139	0.474583	GDP, CoA	TCA Cycle	Succinyl-CoA to Succinate
ENSG00000172890	NADSYN1	Nicotinamide adenine dinucleotide synthetase	5.15846	4.84881	0.309648	6.38606	0.0893089	0.151375	NA	NA	NA	ATP, Glutamine	Redox / NAD Metabolism	NAD to Biosynthesis
ENSG00000173599	PC	Pyruvate carboxylase	6.33021	6.51297	-0.182758	-2.80606	-0.0410616	0.0692693	0.527778	0.460172	0.431526	Biotin (B7), ATP	Gluconeogenesis / Anaplerosis	Pyruvate to Oxaloacetate
ENSG00000173614	NMNAT1	Nicotinamide mononucleotide adenylyltransferase 1	3.80986	3.56949	0.240371	6.73403	0.09402	0.111551	NA	NA	NA	ATP	NAD Biosynthesis	NMN to NAD
ENSG00000175198	PCCA	Propionyl-CoA carboxylase alpha subunit	3.97336	4.2047	-0.231343	-5.502	-0.0816441	0.0940318	NA	NA	NA	Biotin (B7)	Odd-chain FA / BCAA	Propionyl-CoA to Methylmalonyl-CoA
ENSG00000176974	SHMT1	Serine hydroxymethyltransferase 1	2.79592	2.59968	0.196243	7.54875	0.10499	0.230777	0.774306	0.252171	0.42819	PLP (Vitamin B6)	One Carbon Metabolism	Serine to Glycine
ENSG00000177000	MTHFR	Methylenetetrahydrofolate reductase	6.10234	5.89456	0.207778	3.52491	0.0499779	0.0678915	NA	NA	NA	FAD (B2)	Methylation	5,10-CH2-THF to 5-CH3-THF
ENSG00000178445	GLDC	Glycine dehydrogenase (decarboxylating)	3.88797	3.38924	0.498723	14.7149	0.198052	0.193978	0.524306	0.357411	0.366926	THF, NAD+	One Carbon Metabolism	Glycine Cleavage System
ENSG00000178802	MPI	Mannose phosphate isomerase	5.22907	5.39534	-0.166268	-3.0817	-0.0451589	0.0652383	NA	NA	NA		Glycosylation / Sugar Metabolism	Mannose-6P to Fructose-6P
ENSG00000181019	NQO1	NAD(P)H quinone dehydrogenase 1	4.40006	2.93855	1.46151	49.7358	0.582418	0.553136	NA	NA	NA	FAD	Detox / Redox	Quinone reduction
ENSG00000182054	IDH2	Isocitrate dehydrogenase 2 (NADP+)	6.70997	6.7539	-0.0439284	-0.650416	-0.00941415	0.0569878	0.576389	0.316667	0.4	NADH+	TCA Cycle	TCA Cycle
ENSG00000182199	SHMT2	Serine hydroxymethyltransferase 2 (mitochondrial)	3.85944	3.43952	0.419922	12.2087	0.166184	0.179583	0.576389	0.410073	0.453143	PLP (Vitamin B6)	One Carbon Metabolism	Serine to Glycine
ENSG00000182890	GLUD2	Glutamate dehydrogenase 2	3.91101	3.83075	0.0802612	2.09518	0.0299147	0.064341	0.618056	0.39433	0.536942	NAD+	TCA Entry	Glutamate to alpha-KG
ENSG00000183044	ABAT	4-Aminobutyrate Aminotransferase	8.1757	8.66683	-0.491126	-5.66673	-0.0841614	0.103587	0.621528	0.314893	0.428491	PLP (Vitamin B6)	Neurotransmitter Metabolism	GABA shunt
ENSG00000185339	TCN2	Transcobalamin 2	2.2836	2.17225	0.111349	5.12599	0.0721191	0.297783	NA	NA	NA		Vitamin Transport	B12 transport in Plasma
ENSG00000185803	SLC52A2	Riboflavin transporter 2	3.2537	3.26767	-0.0139723	-0.427592	-0.00618205	0.143993	NA	NA	NA		Vitamin Transport	Riboflavin Uptake
ENSG00000197119	SLC25A29	Mitochondrial basic amino acid transporter	6.51809	6.52726	-0.00916675	-0.140438	-0.00202751	0.12177	0.652778	0.3995	0.286167		Mitochondrial Transport	Amino acid Metabolism
ENSG00000198380	GFAT1	Glutamine‚ Fructose-6-phosphate aminotransferase 1	5.48802	5.58024	-0.0922158	-1.65254	-0.0240403	0.0840523	NA	NA	NA	Glutamine, Fructose-6P	Hexosamine biosynthesis	Hexosamine pathway
ENSG00000198431	TXNRD1	Thioredoxin reductase 1	5.56332	5.14931	0.41401	8.04011	0.111567	0.167894	NA	NA	NA	FAD, NADH+, Se	Redox Regulation	Reduces oxidized thioredoxin
ENSG00000204370	SDHD	Succinate Dehydrogenase Complex Subunit D	2.7131	2.90272	-0.189624	-6.53262	-0.0974648	0.129653	NA	NA	NA	Heme b	Energy Production	TCA Cycle, Complex II
ENSG00000223572	CKMT1A	Creatine Kinase, Mitochondrial 1A	4.04737	4.87002	-0.822642	-16.892	-0.26694	0.31583	0.840278	0.156533	0.423224	Mg2+, ATP	Energy Buffering	Phosphocreatine System
ENSG00000233276	GPX1	Glutathione Peroxidase 1	5.44733	5.27958	0.167756	3.17745	0.0451276	0.0740095	NA	NA	NA	Glutathione (GSH)	Redox/Antioxidant	Glutathione System
